# Supplementary material for: The Role of Psychobiotics in Supporting the Treatment of Disturbances in the Functioning of the Nervous System—A Systematic Review
Source: Int J Mol Sci. 2022 Jul 15;23(14):7820. doi: 10.3390/ijms23147820 (PMC9319704; doi:10.3390/ijms23147820)
Supplement: Supplementary file 1 [file ijms-23-07820-s001.zip]

Archive with 1 entries (1 files):
- ijms-1763463-supplementary.xlsx
