# Supplementary material for: The Role of Psychobiotics in Supporting the Treatment of Disturbances in the Functioning of the Nervous System—A Systematic Review
Source: Int J Mol Sci. 2022 Jul 15;23(14):7820. doi: 10.3390/ijms23147820 (PMC9319704; doi:10.3390/ijms23147820)
Supplement: Supplementary file 1 [file ijms-23-07820-s001.zip › ijms-1763463-supplementary.xlsx]

## Sheet: Table S1
			https://doi.org/10.1007/s10787-017-0311-x	https://doi.org/10.29219/fnr.v62.1218	https://doi.org/10.1016/j.bbi.2021.11.023	https://doi.org/10.1016/j.nut.2015.09.003	https://doi.org/10.1097/wnf.0000000000000299	https://doi.org/10.1016/j.jad.2018.11.011	https://doi.org/10.1016/j.clnu.2018.04.010	https://doi.org/10.1016/j.jff.2018.11.041	https://doi.org/10.5056/jnm20079	https://doi.org/10.1016/j.jad.2019.04.097	https://doi.org/10.1016/j.psyneuen.2018.10.010	https://doi.org/10.2147/JMDH.S312316	https://doi.org/10.3389/fpsyt.2021.618279	https://romj.org/files/pdf/2021/romj-2021-0109.pdf	https://doi.org/10.3390/nu13113731	https://doi.org/10.3390/nu12113422	https://doi.org/10.3389/fnagi.2016.00256	https://doi.org/10.1016/j.clnu.2018.11.034	https://doi.org/10.3389/fneur.2018.00662	https://doi.org/10.1155/2020/2638703	https://doi.org/10.3389/fnut.2021.650053	https://doi.org/10.3390/nu13062036	https://doi.org/10.3390/nu13051552	https://doi.org/10.3389/fpsyt.2020.550593	https://doi.org/10.3390/nu11040820	https://doi.org/10.1080/1028415x.2017.1347746
Reporting	1	Is the hypothesis/aim/objective of the study clearly described?	0	1	1	1	1	1	1	1	1	1	1	1	1	1	1	1	1	1	1	1	1	1	1	1	1	1
	2	Are the main outcomes to be measured clearly described in the Introduction or Methods section?	0	1	1	1	1	1	1	1	1	0	1	0	1	0	1	1	1	1	1	1	0	0	1	1	1	1
	3	Are the characteristics of the patients included in the study clearly described ?	1	1	1	1	1	1	1	1	1	1	1	1	1	1	0	1	1	1	1	1	1	1	1	1	1	1
	4	Are the interventions of interest clearly described?	0	1	1	1	1	1	1	1	1	1	1	1	1	1	1	1	1	1	1	1	0	1	1	1	0	1
	5	Are the distributions of principal confounders in each group of subjects to be compared clearly described?	0	1	0	1	1	1	1	1	1	1	1	0	0	0	0	1	1	1	0	0	0	0	1	1	1	0
	6	Are the main findings of the study clearly described?	1	1	1	1	1	1	1	1	1	1	1	1	1	1	1	1	1	1	1	1	1	1	1	1	1	1
	7	Does the study provide estimates of the random variability in the data for the main outcomes?	1	1	1	1	1	1	1	1	1	1	1	1	1	1	1	1	1	1	1	1	1	1	1	1	1	1
	8	Have all important adverse events that may be a consequence of the intervention been reported?	0	1	1	1	1	0	1	1	1	0	1	0	0	0	0	0	0	0	0	0	0	1	0	0	0	0
	9	Have the characteristics of patients lost to follow-up been described?	1	1	1	1	1	1	1	1	1	1	1	1	1	0	1	1	1	1	1	1	1	0	1	1	1	0
	10	Have actual probability values been reported (e.g. 0.035 rather than <0.05) for the main outcomes except where the probability value is less than 0.001?	1	1	1	1	0	1	1	1	1	0	1	0	1	1	0	1	1	1	1	1	1	1	0	1	1	1
External validity	11	Were the subjects asked to participate in the study representative of the entire population from which they were recruited?	1	1	0	1	1	1	1	1	1	1	1	0	1	1	1	1	1	1	1	1	1	1	1	1	1	1
	12	Were those subjects who were prepared to participate representative of the entire population from which they were recruited?	0	1	1	1	0	1	1	1	1	1	1	0	1	0	1	1	1	1	1	1	1	0	1	1	1	1
	13	Were the staff, places, and facilities where the patients were treated, representative of the treatment the majority of patients receive?	0	1	0	1	1	1	1	1	1	1	1	0	1	0	0	1	1	1	1	0	1	0	1	0	1	1
Internal validity - bias	14	Was an attempt made to blind study subjects to the intervention they have received ?	0	1	1	1	0	0	1	1	1	1	1	0	0	1	0	1	1	1	1	0	0	0	1	1	1	0
	15	Was an attempt made to blind those measuring the main outcomes of the intervention?	0	1	0	1	0	0	1	1	1	1	1	0	0	0	0	1	1	1	1	0	0	0	1	1	1	0
	16	If any of the results of the study were based on “data dredging”, was this made clear?	1	1	1	1	1	1	1	1	1	1	1	1	1	1	1	1	1	1	1	1	1	1	1	1	1	1
	17	In trials and cohort studies, do the analyses adjust for different lengths of follow-up of patients, or in case-control studies, is the time period between the intervention and outcome the same for cases and controls?	1	1	1	1	1	1	1	1	1	1	1	1	1	1	1	1	1	1	1	1	1	0	1	1	1	1
	18	Were the statistical tests used to assess the main outcomes appropriate?	1	1	1	1	1	1	1	1	1	1	1	1	1	1	1	1	1	1	1	1	1	1	1	1	1	1
	19	Was compliance with the intervention/s reliable?	1	1	1	1	1	0	1	1	1	1	1	1	1	1	1	1	1	1	1	1	1	1	1	1	1	1
	20	Were the main outcome measures used accurate (valid and reliable)?	1	1	1	1	1	1	1	1	1	1	1	1	1	1	1	1	1	1	1	1	1	1	1	1	1	1
Internal validity - confounding (selection bias)	21	Were the patients in different intervention groups (trials and cohort studies) or were the cases and controls (case-control studies) recruited from the same population?	0	1	0	1	0	1	1	1	1	1	1	0	0	0	0	1	1	1	0	0	0	0	1	1	1	0
	22	Were study subjects in different intervention groups (trials and cohort studies) or were the cases and controls (case-control studies) recruited over the same period of time?	0	1	1	1	0	0	1	1	1	1	1	0	0	0	0	0	0	0	0	0	0	0	1	1	1	0
	23	Were study subjects randomised to intervention groups?	0	1	1	1	1	0	1	1	1	1	1	0	0	1	0	1	1	1	1	0	0	0	1	1	1	0
	24	Was the randomised intervention assignment concealed from both patients and health care staff until recruitment was complete and irrevocable?	0	1	1	1	0	0	1	1	1	1	1	0	0	0	0	1	1	1	1	0	0	0	1	1	1	0
	25	Was there adequate adjustment for confounding in the analyses from which the main findings were drawn?	0	1	0	1	0	0	0	0	0	0	1	0	0	0	0	1	1	1	1	0	0	0	1	0	1	0
	26	Were losses of patients to follow-up taken into account?	1	1	1	0	1	1	0	1	1	0	1	1	1	0	1	1	0	1	1	1	1	0	0	1	1	0
